# Supplementary material for: Inguinal Fat Compensates Whole Body Metabolic Functionality in Partially Lipodystrophic Mice with Reduced PPARγ Expression
Source: Int J Mol Sci. 2023 Feb 15;24(4):3904. doi: 10.3390/ijms24043904 (PMC9966317; doi:10.3390/ijms24043904)
Supplement: Supplementary file 1 [file ijms-24-03904-s001.zip]

Archive with 1 entries (1 files):
- ijms-2169895-supplementary.pdf
